# Supplementary material for: Antioxidant and Antimicrobial Properties of Helichrysum italicum (Roth) G. Don Hydrosol
Source: Antibiotics (Basel). 2022 Jul 28;11(8):1017. doi: 10.3390/antibiotics11081017 (PMC9404988; doi:10.3390/antibiotics11081017)
Supplement: Supplementary file 1 [file antibiotics-11-01017-s001.zip]

Archive with 1 entries (1 files):
- antibiotics-1810800-supplementary.pdf
